# Supplementary material for: Association of Sugar-Sweetened Beverage Consumption and Moderate-to-Vigorous Physical Activity with Childhood and Adolescent Overweight/Obesity: Findings from a Surveillance Project in Jiangsu Province of China
Source: Nutrients. 2023 Sep 27;15(19):4164. doi: 10.3390/nu15194164 (PMC10574764; doi:10.3390/nu15194164)
Supplement: Supplementary file 1 [file nutrients-15-04164-s001.zip]

Archive with 1 entries (1 files):
- nutrients-2621701-supplementary.pdf
